# Supplementary material for: Description of a new species of Pseudomegischus van Achterberg from China (Hymenoptera, Stephanidae)
Source: Zookeys. 2016 Jun 29;(601):119–25. doi: 10.3897/zookeys.601.9499 (PMC4978083; doi:10.3897/zookeys.601.9499)
Supplement: XML Treatment for Pseudomegischus yunnanensis [file zookeys.601.9499-treatment1.xml]

<!DOCTYPE tp:taxon-treatment
  PUBLIC "-//TaxonX//DTD Taxonomic Treatment Publishing DTD v0 20100105//EN" "tax-treatment-NSO.dtd">
<tp:taxon-treatment xmlns:tp="http://www.plazi.org/taxpub"><tp:treatment-meta><kwd-group><label>Taxon classification</label><kwd><named-content content-type="kingdom">Animalia</named-content></kwd><kwd><named-content content-type="order">Hymenoptera</named-content></kwd><kwd><named-content content-type="family">Stephanidae</named-content></kwd></kwd-group><mixed-citation publication-type="journal"><person-group><name><surname>Chen</surname><given-names>Hua-yan</given-names></name><name><surname>Hong</surname><given-names>Chun-dan</given-names></name><name><surname>van Achterberg</surname><given-names>Cornelis</given-names></name><name><surname>Xu</surname><given-names>Zai-fu</given-names></name></person-group><article-title>Description of a new species of <italic><tp:taxon-name><tp:taxon-name-part taxon-name-part-type="genus">Pseudomegischus</tp:taxon-name-part></tp:taxon-name></italic> van Achterberg from China (<tp:taxon-name><tp:taxon-name-part taxon-name-part-type="order">Hymenoptera</tp:taxon-name-part></tp:taxon-name>, <tp:taxon-name><tp:taxon-name-part taxon-name-part-type="family">Stephanidae</tp:taxon-name-part></tp:taxon-name>)</article-title><source>Zookeys</source><day>29</day><month>6</month><year>2016</year><volume>2016</volume><issue>601</issue><fpage>119</fpage><lpage>125</lpage><pub-id pub-id-type="doi">10.3897/zookeys.601.9499</pub-id></mixed-citation></tp:treatment-meta><tp:nomenclature><tp:taxon-name>
              <tp:taxon-name-part taxon-name-part-type="genus">Pseudomegischus</tp:taxon-name-part>
              <tp:taxon-name-part taxon-name-part-type="species">yunnanensis</tp:taxon-name-part>
              <object-id xmlns:xlink="http://www.w3.org/1999/xlink" content-type="zoobank" xlink:type="simple">http://zoobank.org/D24C3295-179F-4732-8A0E-D2D8E0CEB32D</object-id>
            </tp:taxon-name><tp:taxon-authority>Chen &amp; Xu</tp:taxon-authority><tp:taxon-status xmlns:xlink="http://www.w3.org/1999/xlink" xlink:type="simple">sp. n.</tp:taxon-status><xref ref-type="fig" rid="F1">Figs 1‒4</xref><xref ref-type="fig" rid="F2">, 5‒11</xref><xref ref-type="fig" rid="F3">, 12‒15</xref></tp:nomenclature><tp:treatment-sec sec-type="material"><title>Material examined.</title><p>Holotype, ♀ (<named-content xmlns:xlink="http://www.w3.org/1999/xlink" content-type="dwc:institutional_code" xlink:type="simple">SEMC</named-content>), CHINA: Yunnan, Xishuangbanna, Menglun, 1000 m, 3.VI.2009, No. 34001533.</p></tp:treatment-sec><tp:treatment-sec sec-type="etymology"><title>Etymology.</title><p>Named after the province of the type locality.</p></tp:treatment-sec><tp:treatment-sec sec-type="diagnosis"><title>Diagnosis.</title><p>Frons coarsely obliquely rugose near anterior coronal tooth, transversely rugose ventrally (Fig. <xref ref-type="fig" rid="F1">1</xref>); vertex transversely carinate antero-medially, becoming smooth posteriorly (Fig. <xref ref-type="fig" rid="F1">3</xref>); middle part of pronotum transversely rugose anteriorly, largely <!--PageBreak-->smooth and without distinct carina posteriorly (Fig. <xref ref-type="fig" rid="F1">4</xref>); scutellum smooth medially, foveolate laterally (Figs <xref ref-type="fig" rid="F1">4</xref>, <xref ref-type="fig" rid="F2">7</xref>); propodeum coarsely and densely foveolate, without distinct smooth interspaces (Fig. <xref ref-type="fig" rid="F2">7</xref>); first tergite largely transversely rugose (Fig. <xref ref-type="fig" rid="F3">13</xref>).</p><fig id="F1" position="float" orientation="portrait"><label>Figures 1–4.</label><caption><p>
          <italic><tp:taxon-name><tp:taxon-name-part taxon-name-part-type="genus">Pseudomegischus</tp:taxon-name-part> <tp:taxon-name-part taxon-name-part-type="species">yunnanensis</tp:taxon-name-part></tp:taxon-name></italic> sp. n., holotype, female. <bold>1</bold> Head frontal <bold>2</bold> head lateral <bold>3</bold> head dorsal <bold>4</bold> pronotum and mesonotum dorsal.</p></caption><graphic xmlns:xlink="http://www.w3.org/1999/xlink" xlink:href="zookeys-601-119-g001.jpg" position="float" orientation="portrait" xlink:type="simple" id="oo_94044.jpg"/></fig><fig id="F2" position="float" orientation="portrait"><label>Figures 5–11.</label><caption><p>
          <italic><tp:taxon-name><tp:taxon-name-part taxon-name-part-type="genus">Pseudomegischus</tp:taxon-name-part> <tp:taxon-name-part taxon-name-part-type="species">yunnanensis</tp:taxon-name-part></tp:taxon-name></italic> sp. n., holotype, female. <bold>5</bold> Propleuron and mesopleuron lateral <bold>6</bold> mesopleuron, metapleuron and propodeum lateral <bold>7</bold> scutellum and propodeum dorsal <bold>8</bold> hind coxa dorsal <bold>9</bold> hind coxa lateral <bold>10</bold> hind femur and tibia lateral <bold>11</bold> hind tarsus lateral.</p></caption><graphic xmlns:xlink="http://www.w3.org/1999/xlink" xlink:href="zookeys-601-119-g002.jpg" position="float" orientation="portrait" xlink:type="simple" id="oo_94045.jpg"/></fig><fig id="F3" position="float" orientation="portrait"><label>Figures 12–15.</label><caption><p>
          <italic><tp:taxon-name><tp:taxon-name-part taxon-name-part-type="genus">Pseudomegischus</tp:taxon-name-part> <tp:taxon-name-part taxon-name-part-type="species">yunnanensis</tp:taxon-name-part></tp:taxon-name></italic> sp. n., holotype, female. <bold>12</bold> Wings <bold>13</bold> first tergite dorsal <bold>14</bold> metasoma dorsal <bold>15</bold> apex of ovipositor sheaths.</p></caption><graphic xmlns:xlink="http://www.w3.org/1999/xlink" xlink:href="zookeys-601-119-g003.jpg" position="float" orientation="portrait" xlink:type="simple" id="oo_94046.jpg"/></fig><p>In the key to species of the genus <italic><tp:taxon-name><tp:taxon-name-part taxon-name-part-type="genus">Pseudomegischus</tp:taxon-name-part></tp:taxon-name></italic> by <xref ref-type="bibr" rid="B4">Tan et al. (2015)</xref>, the new species can be included by replacing couplet 3 as follows:</p><table-wrap content-type="key" position="anchor" orientation="portrait"><table id="TID0EBFAC" rules="all"><tbody><tr><td rowspan="1" colspan="1">3</td><td rowspan="1" colspan="1">Vein 1-M of fore wing 4.8‒5.4 × as long as vein 1-SR; hind femur with distinct third medium-sized tooth behind large posterior tooth; length of ovipositor sheath about 2.1 × fore wing</td><td rowspan="1" colspan="1">
                      <bold><italic><tp:taxon-name><tp:taxon-name-part taxon-name-part-type="genus">Pseudomegischus</tp:taxon-name-part> <tp:taxon-name-part taxon-name-part-type="species">sulcifrons</tp:taxon-name-part></tp:taxon-name></italic> (Schletterer, 1889)</bold>
                    </td></tr><tr><td rowspan="1" colspan="1">–</td><td rowspan="1" colspan="1">Vein 1-M of fore wing about 3 × as long as vein 1-SR (Fig. <xref ref-type="fig" rid="F3">12</xref>); hind femur without distinct third medium-sized tooth behind large posterior tooth (Fig. <xref ref-type="fig" rid="F2">10</xref>); length of ovipositor sheath 2.3‒2.5 × fore wing</td><td rowspan="1" colspan="1">
                      <bold>4</bold>
                    </td></tr><!--PageBreak--><tr><td rowspan="1" colspan="1">4</td><td rowspan="1" colspan="1">Hind basitarsus orange-brown, distinctly contrasting with blackish hind tibia; temple without distinctly differentiated ivory streak; hind femur moderately widened medially in lateral view</td><td rowspan="1" colspan="1">
                      <bold><italic><tp:taxon-name><tp:taxon-name-part taxon-name-part-type="genus">Pseudomegischus</tp:taxon-name-part> <tp:taxon-name-part taxon-name-part-type="species">celebensis</tp:taxon-name-part></tp:taxon-name></italic> van Achterberg, 2002</bold>
                    </td></tr><tr><td rowspan="1" colspan="1">–</td><td rowspan="1" colspan="1">Hind basitarsus largely blackish-brown, not distinctly contrasting with blackish hind tibia (Figs <xref ref-type="fig" rid="F2">10</xref>, <xref ref-type="fig" rid="F2">11</xref>); pale or yellow streak of temple well differentiated (Fig. <xref ref-type="fig" rid="F1">2</xref>); hind femur strongly widened medially in lateral view</td><td rowspan="1" colspan="1">
                      <bold>5</bold>
                    </td></tr><tr><td rowspan="1" colspan="1">5</td><td rowspan="1" colspan="1">Propodeum densely irregularly rugose; first tergite largely smooth except irregular rugae basally and some oblique and fine striae after middle of first tergite</td><td rowspan="1" colspan="1">
                      <bold><italic><tp:taxon-name><tp:taxon-name-part taxon-name-part-type="genus">Pseudomegischus</tp:taxon-name-part> <tp:taxon-name-part taxon-name-part-type="species">notiochinensis</tp:taxon-name-part></tp:taxon-name></italic> Tan &amp; van Achterberg, 2015</bold>
                    </td></tr><tr><td rowspan="1" colspan="1">–</td><td rowspan="1" colspan="1">Propodeum coarsely and densely foveolate, without distinct smooth interspaces (Fig. <xref ref-type="fig" rid="F2">7</xref>); first tergite largely transversely rugose (Fig. <xref ref-type="fig" rid="F3">13</xref>)</td><td rowspan="1" colspan="1">
                      <bold><italic><tp:taxon-name><tp:taxon-name-part taxon-name-part-type="genus">Pseudomegischus</tp:taxon-name-part> <tp:taxon-name-part taxon-name-part-type="species">yunnanensis</tp:taxon-name-part></tp:taxon-name></italic> sp. n.</bold>
                    </td></tr></tbody></table></table-wrap></tp:treatment-sec><tp:treatment-sec sec-type="description"><title>Description.</title><p>Holotype. <italic>Female</italic>. Body length 21.2 mm; fore wing length 9.6 mm.</p><p>
              <italic>Colour</italic>. Black, except: frons yellowish-brown; temple brown with yellow streak along eye, streak becoming widened near vertex; base of mandible yellow; palpi, vertex, scape, pedicle, tegula and base of femora dark brown; veins and pterostigma largely dark brown, but base of pterostigma ivory; wing membrane slightly brownish; ovipositor sheath blackish apically (Fig. <xref ref-type="fig" rid="F3">15</xref>).</p><p>
              <italic>Head</italic>. Antenna with 41 segments; frons coarsely obliquely rugose near anterior coronal tooth, transversely rugose ventrally (Fig. <xref ref-type="fig" rid="F1">1</xref>); three anterior coronal teeth large and acute, both posterior ones arcuate and lamelliform, with two small lobe-shaped carinae on each side in front of both posterior ocelli; vertex transversely carinate antero-medially, becoming smooth posteriorly (Fig. <xref ref-type="fig" rid="F1">3</xref>); temple non-angulate, smooth and shiny (Fig. <xref ref-type="fig" rid="F1">2</xref>).</p><p>
              <italic>Mesosoma</italic>. Neck short and robust, transversely rugose, neck at much lower level than middle part of pronotum (Fig. <xref ref-type="fig" rid="F1">4</xref>); middle part of pronotum transversely rugose anteriorly, largely smooth and without a distinct carina posteriorly; propleuron largely coriaceous with sparse small punctures, shiny and densely setose (Fig. <xref ref-type="fig" rid="F2">5</xref>); mesonotum sparsely and irregularly foveolate and area between foveae smooth; notauli and median groove distinct; scutellum smooth medially, foveolate laterally; axillae irregularly and rather densely foveolate; mesopleuron distinctly convex, convex part coarsely foveolate-rugose and covered with long whitish setae and dense short setae; metapleuron coarsely foveolate (Fig. <xref ref-type="fig" rid="F2">6</xref>); propodeum coarsely and densely foveolate, without distinct smooth interspaces (Fig. <xref ref-type="fig" rid="F2">7</xref>).</p><p>
              <italic>Wings</italic>. Fore wing (Fig. <xref ref-type="fig" rid="F3">12</xref>): vein 1-M 3.1 × as long as vein 1-SR and curved; vein r ends slightly behind level of apex of pterostigma; first subdiscal cell robust, 3.2 × as long as its maximum width, vein cu-a entirely pigmented.</p><p>
              <italic>Legs</italic>. Hind coxa robust, without tubercle dorsally, transversely and densely rugose (Figs <xref ref-type="fig" rid="F2">8</xref>, <xref ref-type="fig" rid="F2">9</xref>); hind femur widened, smooth and with long whitish setae, ventrally with two large acute teeth (the anterior one larger than posterior one) and four denticles in between (Fig. <xref ref-type="fig" rid="F2">10</xref>); hind tibia 1.2 × as long as hind femur, basal narrow part of hind tibia about 1.2 × as long as widened part, widened part ventrally distinctly obliquely <!--PageBreak-->carinate (Fig. <xref ref-type="fig" rid="F2">10</xref>); hind basitarsus subparallel-sided, length of hind basitarsus 4.8 × as long as wide medially and 3.8 × as long as second tarsal segment (Fig. <xref ref-type="fig" rid="F2">11</xref>).</p><p>
              <italic>Metasoma</italic>. First tergite 9.0 × as long as its maximum width, 1.6 × as long as second tergite, cylindrical, largely transversely rugose (Fig. <xref ref-type="fig" rid="F3">13</xref>); remainder of tergites smooth and shiny (Fig. <xref ref-type="fig" rid="F3">14</xref>); length of ovipositor sheath 2.5 × length of fore wing.</p><p>Male. Unknown.</p></tp:treatment-sec><tp:treatment-sec sec-type="distribution"><title>Distribution.</title><p>Oriental: China (Yunnan).</p></tp:treatment-sec><tp:treatment-sec sec-type="biology"><title>Biology.</title><p>Collected in June. Host not known.</p><!--PageBreak--><!--PageBreak--></tp:treatment-sec><ref-list><ref id="B4"><mixed-citation xmlns:xlink="http://www.w3.org/1999/xlink" xlink:type="simple">
          <person-group><name name-style="western"><surname>Tan</surname><given-names>JL</given-names></name><name name-style="western"><surname>Fan</surname><given-names>XL</given-names></name><name name-style="western"><surname>Achterberg</surname><given-names>C van</given-names></name><name name-style="western"><surname>Li</surname><given-names>T</given-names></name></person-group> (<year>2015</year>) <article-title>A new species of <italic><tp:taxon-name><tp:taxon-name-part taxon-name-part-type="genus">Pseudomegischus</tp:taxon-name-part></tp:taxon-name></italic> van Achterberg from China, with a key to the species (<tp:taxon-name><tp:taxon-name-part taxon-name-part-type="order">Hymenoptera</tp:taxon-name-part></tp:taxon-name>, <tp:taxon-name><tp:taxon-name-part taxon-name-part-type="family">Stephanidae</tp:taxon-name-part></tp:taxon-name>).</article-title> <source>ZooKeys</source> <volume>537</volume>: <fpage>103</fpage>–<lpage>110</lpage>. doi: <ext-link xlink:type="simple" ext-link-type="doi" xlink:href="10.3897/zookeys.537.6592">10.3897/zookeys.537.6592</ext-link></mixed-citation></ref></ref-list></tp:taxon-treatment>
